# Supplementary material for: Common Nodes of Virus–Host Interaction Revealed Through an Integrated Network Analysis
Source: Front Immunol. 2019 Oct 4;10:2186. doi: 10.3389/fimmu.2019.02186 (PMC6787150; doi:10.3389/fimmu.2019.02186)
Supplement: Supplementary file 1 [file Table_1.XLS]

## Sheet: Table S2
N	Drug	CHEMBL ID	Primary indication	Virus	Status as antiviral	Potential target	Reference
1	Aciclovir	184	Approved antiviral	HSV-1	Approved	Viral DNA pol	CID: 23709358
				HSV-2	Approved	Viral DNA pol	CID: 23709358
				VZV	Approved	Viral DNA pol	CID: 23709358
				EBV	Experimental	Viral DNA pol	PMID:29899236
2	Azacitidine	1489	Approved anticancer	ADV	Experimental	Viral DNA pol	PMID:11562975
				FLUAV	Experimental	Viral RNA pol	PMID:11562975
				HMPV (SI=41.7)	Experimental	Unknown	This study
				RVFV	Experimental	Viral RNA pol	PMID:29698664
				HIV-1	Experimental	Viral RT	PMID:27117260
				HIV-2	Experimental	Viral RT	PMID:25103850
3	Azithromycin	529	Approved antibacterial	RSV	Investigational	Unknown	NCT02707523
				FLUAV	Investigational	Unknown	NCT01779570
				EBOV	Experimental	Unknown	PMID:27622822
				HRV-A	Experimental	Unknown	PMID:28415826
				HCV (SI>3)	Experimental	Unknown	This study
				ZIKV	Experimental	Unknown	PMID:27911847
				HEV-A	Experimental	Unknown	PMID:30599241
				HEV-B	Experimental	Unknown	PMID:30599241
4	BCX4430	1255971	Approved antiviral	HCV	Approved	Viral RNA pol	CID:69211190
				EBOV	Investigational	Viral RNA pol	NCT02319772
				MARV	Investigational	Viral RNA pol	NCT03800173
				RAVV	Experimental	Viral RNA pol	PMID:24590073
				TBEV	Experimental	Viral RNA pol	PMID:28336346
				WNV	Experimental	Viral RNA pol	PMID:28336346
				YFV	Experimental	Viral RNA pol	PMID:25155605
				RVFV	Experimental	Viral RNA pol	PMID:29864447
				DENV	Experimental	Viral RNA pol	PMID:28473729
				JEV	Experimental	Viral RNA pol	PMID:28473729
				ZIKV	Experimental	Viral RNA pol	PMID:27838352
5	Bortezomib	325041	Approved anticancer	DENV	Experimental	Human PSMB5	PMID:26565697
				HBV	Experimental	Human PSMB5	PMID:19949053
				FLUAV	Experimental	Human PSMB5	PMID:20592098
				RSV	Experimental	Human PSMB5	PMID:19931343
				RVFV	Experimental	Human PSMB5	PMID:26001632
				VSV	Experimental	Human PSMB5	PMID:20592098
				ZIKV	Experimental	Human PSMB5	PMID:27476412
6	Brincidofovir	203321	Investigational antiviral	ADV	Investigational	Viral DNA pol	NCT02087306
				BKV	Investigational	Viral DNA pol	NCT01769170
				CMV	Investigational	Viral DNA pol	NCT01769170
				EBV	Investigational	Viral DNA pol	NCT01769170
				HHV-6	Investigational	Viral DNA pol	NCT01769170
				EBOV	Investigational	Viral RNA pol	PACTR201411000939962
				HSV-1	Experimental	Viral DNA pol	PMID:30120866
				B19V	Experimental	Viral DNA pol	PMID:30529090
				VACV	Experimental	Viral DNA pol	PMID:30677427
				JCV	Experimental	Viral DNA pol	PMID:30677427
				VARV	Experimental	Viral DNA pol	PMID:30677427
				KSHV	Experimental	Viral DNA pol	PMID:30677427
				VZV	Experimental	Viral DNA pol	PMID:30120866
7	Chloroquine	76	Approved antimalarial	FLUAV	Investigational	Unknown	NCT01078779
				CHIKV	Experimental	Unknown	PMID:29772762
				DENV	Experimental	Unknown	PMID:25664975
				EBOV	Experimental	Unknown	PMID:27622822
				HCoV-OC43	Experimental	Unknown	PMID:27381385
				KSHV	Experimental	Unknown	PMID:27521848
				SARS-CoV	Experimental	Unknown	PMID:14592603
				HEV-A	Experimental	Unknown	PMID:29175128
				ZIKV	Experimental	Unknown	PMID:27916837
8	Cidofovir	152	Approved antiviral	CMV	Approved	Viral DNA pol	CID:60613
				BKV	Investigational	Viral DNA pol	NCT03216967
				HPV	Investigational	Viral DNA pol	NCT00550589
				HSV-1	Investigational	Viral DNA pol	NCT01431326
				HSV-2	Investigational	Viral DNA pol	NCT01431326
				B19V	Experimental	Viral DNA pol	PMID:25446336
				VZV	Experimental	Viral DNA pol	PMID:30287226
				ADV	Experimental	Viral DNA pol	PMID:30287226
				EBV	Experimental	Viral DNA pol	PMID:30287227
				JCV	Experimental	Viral DNA pol	PMID:30287227
				KSHV	Experimental	Viral DNA pol	PMID:30287227
				HHV-6	Experimental	Viral DNA pol	PMID:30287227
				MCV	Experimental	Viral DNA pol	PMID:21994641
				HCV (SI>30)	Experimental	Unknown	This study
9	Dibucaine	1086	Approved anesthetic	HEV-A	Experimental	Viral helicase	PMID:26856848
				HEV-B	Experimental	Viral helicase	PMID:26856848
				HCV (SI=8.4)	Experimental	Unknown	This study
				HEV-D	Experimental	Viral helicase	PMID:26856848
10	Doxycycline	1433	Approved antibacterial	CHIKV	Experimental	Human PADI4	PMID:25970853
				RVFV	Experimental	Human PADI4	PMID:29698664
				DENV	Experimental	Human PADI4	PMID:2414227
				VSV	Experimental	Human PADI4	PMID:26459887
11	Esomeprazole	1201320	Approved anti-gastroesophageal reflux disease	EBOV	Experimental	Human ATP4A	PMID:26069727
				FLUAV	Experimental	Human ATP4A	PMID:26069727
				MARV	Experimental	Human ATP4A	PMID:26069727
12	Ezetimibe	1138	Cholesterol-reducing	DENV	Approved	Human ANPEP	PMID:30391500
				HBV	Approved	Human ANPEP	PMID:23266293
				HCV	Approved	Human ANPEP	PMID:22775777
				SINV	Approved	Human ANPEP	This study
13	Famciclovir	880	Approved antiviral	HSV-1	Approved	Viral DNA pol	CID:3324
				HSV-2	Approved	Viral DNA pol	CID:3324
				VZV	Approved	Viral DNA pol	CID:3324
14	Favipiravir	221722	Approved antiviral	FLUAV	Approved	Viral RNA pol	CID:492405
				FLUCV	Approved	Viral RNA pol	CID:492405
				FLUBV	Approved	Viral RNA pol	CID:492405
				ZIKV	Experimental	Viral RNA pol	PMID:29967017
				CCHFV	Experimental	Viral RNA pol	PMID:29936152
				LASV	Experimental	Viral RNA pol	PMID:29882740
				NIV	Experimental	Viral RNA pol	PMID:29765101
				YFV	Experimental	Viral RNA pol	PMID:19428599
				RVFV	Experimental	Viral RNA pol	PMID:19428599
				RABV	Experimental	Viral RNA pol	PMID:29459063
				MARV	Experimental	Viral RNA pol	PMID:29369776
				CHIKV	Experimental	Viral RNA pol	PMID:28958920
				SNV	Experimental	Viral RNA pol	PMID:23856782
				ANDV	Experimental	Viral RNA pol	PMID:23856782
				EBOV	Experimental	Viral RNA pol	NCT02329054
15	Foscarnet	666	Approved antiviral	CMV	Approved	Viral DNA pol	CID:3415
				HSV-1	Approved	Viral DNA pol	CID:3415
				HSV-2	Approved	Viral DNA pol	CID:3415
				VZV	Experimental	Viral DNA pol	PMID:30677427
				EBV	Experimental	Viral DNA pol	PMID:30677427
				HHV-6	Experimental	Viral DNA pol	PMID:30677427
				KSHV	Experimental	Viral DNA pol	PMID:30677427
16	Gefitinib	939	Approved antivcancer	BKV	Experimental	Human RTKs	PMID:21088155
				HCV (SI=10.8)	Experimental	Human RTKs	This study
				CMV	Experimental	Human RTKs	PMID:18329738
				VACV	Experimental	Human RTKs	PMID:21094187
17	Gemcitabine	888	Approved anticancer	HEV-B	Experimental	Human RRM1	PMID:26526589
				HEV-A	Experimental	Human RRM1	PMID:26526589
				HIV-1	Experimental	Human RRM1	PMID:24120088
				HRV-A	Experimental	Human RRM1	PMID:28705625
				HSV-1	Experimental	Human RRM1	PMID:22910914
				FLUAV	Experimental	Human RRM1	PMID:22910914
				SINV	Experimental	Human RRM1	PMID:22910914
				HEV-C	Experimental	Human RRM1	PMID:27733043
				VACV	Experimental	Human RRM1	PMID:28607950
				HCV	Experimental	Human RRM1	PMID:22347373
				SARS-CoV	Experimental	Human RRM1	PMID:24841273
				MERS-CoV	Experimental	Human RRM1	PMID:24841273
				ZIKV	Experimental	Human RRM1	PMID:28049006
18	Hydroxychloroquine	1535	Approved antimalarial	DENV	Experimental	Unknown	PMID:25321315
				HIV-1	Experimental	Unknown	PMID:8565026
				ZIKV	Experimental	Unknown	PMID:28694387
				CHIKV	Investigational	Unknown	PMID:27699657
19	Indomethacin	6	Approved anti-inflammatory	HIV-1	Experimental	Human PTGS1	PMID:7875307
				HSV-1	Experimental	Human PTGS1	PMID:1964373
				SARS-CoV	Experimental	Human PTGS1	PMID:17302372
				VSV	Experimental	Human PTGS1	PMID:25856684
20	Itraconazole	22587	Approved antifungal	HEV-B	Experimental	Multiple	PMID:25640182
				HRV-B	Experimental	Multiple	PMID:25640182
				HCV	Experimental	Multiple	PMID:25640182
				HRV-A	Experimental	Multiple	PMID:26976677
				Par-A3	Experimental	Multiple	PMID:29155163
				HMPV (SI=5.6)	Experimental	Multiple	This study
				FLUAV	Experimental	Multiple	PMID:30866762
				SAFV	Experimental	Multiple	PMID:25640182
21	Ivermectin	1200633	Approved antiprotozoal	DENV	Investigational	Human importins	NCT03432442
				CHIKV	Experimental	Human importins	PMID:26752081
				HIV-1	Experimental	Human importins	PMID:22417684
				SINV	Experimental	Human importins	PMID:26752081
				YFV	Experimental	Human importins	PMID:26752081
				HENV	Experimental	Human importins	PMID:29321677
				ZIKV	Experimental	Human importins	PMID:27476412
22	Lamivudine	141	Approved antiviral	HBV	Approved	Viral RT	CID:60825
				HIV-1	Approved	Viral RT	CID:60825
				HIV-2	Approved	Viral RT	CID:60825
23	Leflunomide	960	Approved immunosuppressant	BKV	Experimental	Human DHODH	PMID:22461534
				CMV	Experimental	Human DHODH	PMID:26652481
				JUNV	Experimental	Human DHODH	PMID:29315647
				HSV-1	Experimental	Human DHODH	PMID:11211189
				EBV	Experimental	Human DHODH	PMID:28574826
24	Lopinavir	729	Approved antiviral	HIV-1	Approved	Human RnaseL; Viral protease	CID:92727
				HIV-2	Approved	Human RnaseL; Viral protease	CID:92727
				MERS-CoV	Investigational	Human RnaseL; Viral protease	NCT02845843
				ZIKV	Experimental	Human RnaseL; Viral protease	PMID:28712942
				HMPV (SI=8.3)	Experimental	Unknown	This study
25	Lovastatin	503	Approved lipid-lowering	DENV	Experimental	Human HMGCR	PMID:24586275
				EBOV	Experimental	Human HMGCR	PMID:29717011
				HPIV-1	Experimental	Human HMGCR	PMID:27915128
				RSV	Experimental	Human HMGCR	PMID:11257039
26	Memantine	807	Approved anti-alzheimer's disease	FLUAV	Experimental	FLUAV M2	PMID:9588841
				HCoV-OC43	Experimental	Human GRIN3A	PMID:24227863
				HIV-1	Experimental	Human GRIN3A	PMID:1707644
				ZIKV	Experimental	Human GRIN3A	PMID:28442607
27	Metformin	1431	Approved anti-T2D	HEV-B	Experimental	Human AMPK	PMID:24403577
				DENV	Experimental	Human AMPK	PMID:28384260
				HBV	Experimental	Human AMPK	PMID:24164660
				KSHV	Experimental	Human AMPK	PMID:27147746
				FLUAV	Experimental	Human AMPK	PMID:23831494
28	Minocycline	1434	Approved antibacterial	DENV	Experimental	Human PADI4	PMID:29752950
				HIV-1	Experimental	Human PADI4	PMID:24409837
				RVFV	Experimental	Human PADI4	PMID:29698664
				HCV (SI>5.7)	Experimental	Human PADI4	This study
				WNV	Experimental	Human PADI4	PMID:28878079
29	Nitazoxanide	1401	Approved antiprotozoal	FLUAV	Investigational	Multiple	NCT03336619
				HCV	Investigational	Multiple	NCT01770483
				CHIKV	Experimental	Multiple	PMID:27742486
				RSV	Experimental	Multiple	PMID:29992955
				HBV	Experimental	Multiple	PMID:21553812
				HIV-1	Experimental	Multiple	PMID:25303025
				VACV	Experimental	Multiple	PMID:29625403
				RV	Experimental	Multiple	PMID:23926336
				JEV	Experimental	Multiple	PMID:24456815
				MERS-CoV	Experimental	Multiple	PMID:27095301
				NoV	Experimental	Multiple	PMID:30104275
				RuV	Experimental	Multiple	PMID:28974385
				HMPV (SI>11.5)	Experimental	Multiple	This study
				MEV	Experimental	Multiple	PMID:29992955
				ZIKV	Experimental	Multiple	PMID:28685770
30	Omeprazole	1503	Approved anti-gastroesophageal reflux disease	EBOV	Experimental	Human ATP4A	PMID:26069727
				FLUAV	Experimental	Human ATP4A	PMID:26069727
		1688530		MARV	Experimental	Human ATP4A	PMID:26069727
31	Oritavancin		Approved antibacterial	EBOV	Experimental	Human CTSL	PMID:26953343
				MERS-CoV	Experimental	Human CTSL	PMID:26953343
				HCV (SI>10)	Experimental	Human CTSL	This study
				RVFV	Experimental	Human CTSL	PMID:29698664
				HMPV (SI>11.5)	Experimental	Human CTSL	This study
				SARS-CoV	Experimental	Human CTSL	PMID:26953343
32	Pentosan	1201516	Approved anti-interstitial cystitis	HEV-A	Experimental	Human FGF2	PMID:22771616
				HEV-B	Experimental	Human FGF2	PMID:12941917
				RRV	Experimental	Human FGF2	PMID:29437628
				HHV-7	Experimental	Human FGF2	PMID:10480261
				HIV-1	Experimental	Human FGF2	PMID:7683745
				FLUAV	Experimental	Human FGF2	PMID:22197247
33	Pirlindole	32350	Approved antidepressant	HEV-A	Experimental	Viral helicase	PMID:26856848
				HEV-B	Experimental	Viral helicase	PMID:26856848
				HCV (SI>3)	Experimental	Unknown	This study
				HEV-D	Experimental	Viral helicase	PMID:26856848
34	Ritonavir	163	Approved antiviral	HIV-1	Approved	Viral protease	CID:392622
				HIV-2	Approved	Viral protease	CID:392622
				RVFV	Experimental	Unknown	PMID:29698664
				MERS-CoV	Experimental	Viral protease	PMID:26198719
35	Simvastatin	1064	Approved lipid-lowering	HCV	Investigational	Human HMGCR	NCT03490097
				CMV	Experimental	Human HMGCR	PMID:24976258
				DENV	Experimental	Human HMGCR	PMID:27431377
				HBV	Experimental	Human HMGCR	PMID:27779671
				FLUAV	Experimental	Human HMGCR	PMID:25882623
				HEV-C	Experimental	Human HMGCR	PMID:16824485
36	Teicoplanin	2367892	Approved antibacterial	EBOV	Experimental	Human CTSL	PMID:26953343
				FLUAV	Experimental	Human CTSL	PMID:30170320
				FLUBV	Experimental	Human CTSL	PMID:30170320
				MERS-CoV	Experimental	Human CTSL	PMID:26953343
				SARS-CoV	Experimental	Human CTSL	PMID:26953343
37	Telavancin	507870	Approved antibacterial	EBOV	Experimental	Human CTSL	PMID:26953343
				MERS-CoV	Experimental	Human CTSL	PMID:26953343
				SARS-CoV	Experimental	Human CTSL	PMID:26953343
38	Tenofovir	483	Approved antiviral	HBV	Approved	Viral RT	CID:464205
				HIV-1	Approved	Viral RT	CID:464205
				HIV-2	Approved	Viral RT	CID:464205
				HSV-2	Investigational	Viral DNA pol	NCT01386294
39	Trifluridine	1129	Approved antiviral	HSV-1	Approved	Viral DNA pol	CID:6256
				HSV-2	Approved	Viral DNA pol	CID:6256
				VACV	Approved	Viral DNA pol	CID:6256
40	Valacyclovir	1349	Approved antiviral	CMV	Approved	Viral DNA pol	CID:135398741
				EBV	Approved	Viral DNA pol	CID:135398741
				HBV	Approved	Viral DNA pol	CID:135398741
				HSV-1	Approved	Viral DNA pol	CID:135398741
				HSV-2	Approved	Viral DNA pol	CID:135398741
				VZV	Approved	Viral DNA pol	CID:135398741
41	Vidarabine	1090	Approved antiviral	HSV-1	Approved	Viral DNA pol	CID:21704
				HSV-2	Approved	Viral DNA pol	CID:21704
				VZV	Approved	Viral DNA pol	CID:21704
